# Supplementary material for: Increased expression of cancer-associated fibroblast markers at the invasive front and its association with tumor-stroma ratio in colorectal cancer
Source: BMC Cancer. 2019 Mar 29;19:284. doi: 10.1186/s12885-019-5462-2 (PMC6440123; doi:10.1186/s12885-019-5462-2)
Supplement: Supplementary file 2 — Raw data and normalized data of the immunofluorescent quantification. (XLSX 70 kb) [file 12885_2019_5462_MOESM2_ESM.xlsx]

## Sheet: Raw data - ECM panel
Coordinates	Patient	Core IF	Region Area (pixels)	ASMA	PDGFRB	FAP	CD31	ASMA_N	PDGFRB_N	FAP_N	CD31_N
5_C2_[33872,12763].im3	5	1	1056776	21781	65787	97960	5312	0.145948	0.167011	0.114389	0.00573013				Raw data represents the number of pixels of each marker
5_C2_[33979,10446].im3	5	1	1087277	42373	105930	145739	7730								The data is averaged according to each region (Core (0) or invasive front (1)) and normalized for the averaged number of pixels in the field
5_C2_[34471,14858].im3	5	1	1097877	120506	200567	130343	1851
5_C2_[34945,10972].im3	5	1	1037344	121129	118306	120914	8213
5_C2_[37546,9264].im3	5	1	859855	86696	44537	56277	2131
5_C2_[44772,15038].im3	5	1	1064990	238157	228908	123029	7095
5_C2_[45772,13591].im3	5	1	970350	345577	322441	219775	9382
5_C2_[47516,9790].im3	5	1	687312	171194	226527	5265	3335
C2_9_[44331,13881].im3	9	0	660160	30940	73765	86	11444	0.0630604	0.125653	0.00256511	0.0241568
C2_9_[45642,10723].im3	9	0	860464	87575	175387	1083	20978
C2_9_[49627,13489].im3	9	0	543966	13772	200155	506	24866
C2_9_[50361,18233].im3	9	0	267693	11447	7569	1097	7535
C2_9_[50394,18938].im3	9	0	541264	28461	12714	4843	11589
C2_9_[51058,16041].im3	9	0	365616	26327	4775	951	4536
C2_9_[52521,12938].im3	9	0	518689	67389	42881	2971	13520
C2_9_[54866,14386].im3	9	0	739803	17713	47899	0	14181
C2_9_[43268,19055].im3	9	1	857102	43953	46834	12881	22254	0.0127515	0.0592301	0.0125174	0.0195756
C2_9_[43537,18598].im3	9	1	416216	4691	56701	8575	3948
C2_9_[46594,13394].im3	9	1	954833	16666	140696	14406	31921
C2_9_[47330,11682].im3	9	1	743871	7628	75261	10797	4385
C2_9_[54139,17879].im3	9	1	712350	333	15271	12526	13912
C2_9_[54459,17534].im3	9	1	668037	353	1811	6390	11339
C2_9_[56194,14169].im3	9	1	1132995	6045	33508	10636	32431
C2_9_[56274,15102].im3	9	1	772581	130	579	2123	2314
C2_11_[46564,8653].im3	11	0	89711	3074	118488	0	0	0.0643845	0.693942	0	0.00241141
C2_11_[46731,8348].im3	11	0	85395	2013	28531	0	0
C2_11_[46941,8740].im3	11	0	106709	11688	52375	0	428
C2_11_[47083,7989].im3	11	0	483932	45689	441953	0	1082
C2_11_[47170,8388].im3	11	0	200236	21195	104172	0	71
C2_11_[47363,8715].im3	11	0	116224	4315	77871	0	1638
C2_11_[47460,7717].im3	11	0	496251	28368	344877	0	24
C2_11_[47620,8436].im3	11	0	530264	19427	295063	0	1842
C2_11_[50813,8501].im3	11	1	973024	9019	364285	0	2560	0.0130441	0.499079	0.000211699	0.00465738
C2_11_[50926,8820].im3	11	1	209907	2182	202313	303	239
C2_11_[51260,8570].im3	11	1	786847	14493	416477	114	6375
C2_12_[50434,15709].im3	12	0	925081	154433	329942	21009	86931	0.197967	0.283077	0.0385245	0.0383888
C2_12_[50856,12331].im3	12	0	630144	253867	397272	37565	23164
C2_12_[51672,12403].im3	12	0	733650	212136	277968	57556	21957
C2_12_[55233,11549].im3	12	0	1104057	131092	307515	6114	18388
C2_12_[55825,11012].im3	12	0	540839	117033	136611	21670	20514
C2_12_[56786,11469].im3	12	0	968540	99805	58700	52294	38954
C2_12_[57874,11180].im3	12	0	1102032	222507	253266	46457	23117
C2_12_[58521,10940].im3	12	0	295359	56259	22024	28	8813
C2_12_[47665,16283].im3	12	1	1142992	18841	49309	392869	124185	0.033828	0.220443	0.165848	0.054236
C2_12_[50619,18066].im3	12	1	704256	2255	109545	162438	58209
C2_12_[51051,19010].im3	12	1	765660	45060	40366	262251	41953
C2_12_[54539,10486].im3	12	1	1078095	73481	173000	178181	31697
C2_12_[55105,9502].im3	12	1	1140960	37081	716658	140650	55496
C2_12_[55440,9669].im3	12	1	1257712	39285	308405	100133	50005
C2_12_[57170,9774].im3	12	1	942976	32835	197485	55264	29324
C2_12_[59395,9612].im3	12	1	955514	21386	166171	33034	42377
C2_14_[43345,14218].im3	14	0	917296	156243	487339	38414	13914	0.187318	0.585037	0.0279045	0.00617406
C2_14_[44217,15484].im3	14	0	516155	139779	217427	23192	7599
C2_14_[44249,16915].im3	14	0	981457	285773	583122	33251	3077
C2_14_[44336,16164].im3	14	0	488576	139323	332907	28290	4069
C2_14_[44761,16740].im3	14	0	698226	183838	181736	20086	1868
C2_14_[45125,19981].im3	14	0	345034	30219	221299	137	1062
C2_14_[46212,20566].im3	14	0	843806	23707	732890	201	177
C2_14_[46661,21020].im3	14	0	354527	4883	253339	0	0
C2_14_[52311,21035].im3	14	1	824591	165187	250735	2158	3970	0.166378	0.418334	0.00172169	0.00228787
C2_14_[52783,21275].im3	14	1	668642	145894	255816	677	819
C2_14_[53103,20913].im3	14	1	571341	120977	194022	3552	802
C2_14_[53520,21242].im3	14	1	680035	145918	233794	2950	1350
C2_14_[53702,22178].im3	14	1	452663	29773	273022	0	1305
C2_14_[53840,21642].im3	14	1	841621	138569	449728	0	1574
C2_14_[54124,22538].im3	14	1	603839	28495	198220	0	1088
C2_14_[54406,22041].im3	14	1	800771	130868	421868	35	1546
C2_15_[41275,9457].im3	15	0	1121344	39299	11445	0	230	0.0786153	0.0926826	0.000173544	0.00288854
C2_15_[41655,9180].im3	15	0	485167	4162	28641	0	0
C2_15_[41972,8553].im3	15	0	29657	214	91420	571	85
C2_15_[42157,8129].im3	15	0	172704	20642	21531	0	1112
C2_15_[42461,7737].im3	15	0	116080	11880	16772	0	1081
C2_15_[43140,8241].im3	15	0	266096	63189	63018	0	2423
C2_15_[43757,9417].im3	15	0	796263	31848	41128	0	2627
C2_15_[43852,8248].im3	15	0	302928	87429	30993	0	1946
C2_15_[41006,13954].im3	15	1	1316583	118044	255	33722	300	0.103474	0.0262424	0.0166574	0.00310471
C2_15_[41195,13392].im3	15	1	762317	98595	5430	44796	10467
C2_15_[45747,13042].im3	15	1	1050567	108176	5797	33386	4206
C2_15_[46187,13394].im3	15	1	919482	91849	13011	581	3293
C2_15_[46818,12753].im3	15	1	1180179	65269	45795	14511	6859
C2_15_[47290,12441].im3	15	1	1330656	248817	38857	7243	314
C2_15_[47555,12915].im3	15	1	914812	92924	44648	7700	1011
C2_15_[48004,12146].im3	15	1	1067258	60190	70366	346	70
C2_17_[40229,18443].im3	17	0	194042	19520	135	195	0	0.0536679	0.030543	0.00101477	0.000117586
C2_17_[40988,18693].im3	17	0	304341	20613	3605	0	0
C2_17_[41140,16169].im3	17	0	1213753	55013	3383	408	146
C2_17_[41842,15861].im3	17	0	1008949	45770	10469	57	72
C2_17_[42014,17647].im3	17	0	112441	99	8259	51	0
C2_17_[54144,14628].im3	17	0	568231	41550	78049	2741	182
C2_17_[39855,14104].im3	17	1	157307	4382	23285	176	42	0.0212809	0.00996837	0.000362187	3.4996e-05
C2_17_[40287,13507].im3	17	1	148774	10871	135	662	20
C2_17_[41765,11904].im3	17	1	536906	11222	0	0	21
C2_17_[41994,11539].im3	17	1	745646	8600	126	21	0
C2_17_[42551,11532].im3	17	1	783068	15397	96	0	0
18_C2_[43448,12117].im3	18	0	1012496	141712	264880	1822	42	0.184285	0.291794	0.00120199	0.000324142
18_C2_[44129,11149].im3	18	0	1095507	269919	186230	118	130
18_C2_[44857,10870].im3	18	0	1178764	226733	549120	5512	107
18_C2_[47528,15973].im3	18	0	682066	75005	259265	0	163
18_C2_[48496,13893].im3	18	0	1030839	156782	255111	199	650
18_C2_[49638,14599].im3	18	0	918298	214965	322169	0	586
18_C2_[50791,14135].im3	18	0	811519	145602	234506	0	236
18_C2_[52255,13287].im3	18	0	449455	92252	23495	978	413
18_C2_[42328,10982].im3	18	1	930829	115303	178774	5992	336	0.0850785	0.171176	0.0322289	0.00100748
18_C2_[42328,14207].im3	18	1	928016	77586	70485	25209	2776
18_C2_[42375,13461].im3	18	1	1050217	70765	234924	38134	22
18_C2_[42510,13903].im3	18	1	908548	103442	116761	48855	0
18_C2_[43014,14726].im3	18	1	796864	113512	200750	54980	259
18_C2_[43879,16200].im3	18	1	566834	13055	70067	6553	501
18_C2_[52664,14599].im3	18	1	1061987	82812	189024	48307	1413
18_C2_[53263,14536].im3	18	1	1271481	62871	225564	14163	2264
C2_19_[37989,12446].im3	19	0	514041	21821	128276	5036	1734	0.0605409	0.123213	0.01437	0.00808466
C2_19_[41957,12823].im3	19	0	658057	4111	96246	2068	12780
C2_19_[42726,11886].im3	19	0	461988	7725	57537	4262	4870
C2_19_[44926,10456].im3	19	0	790450	110831	110434	9237	4340
C2_19_[45038,12039].im3	19	0	355980	12573	19890	16112	1489
C2_19_[45877,9679].im3	19	0	477247	30914	35409	4880	1842
C2_19_[46069,7629].im3	19	0	409868	29647	27085	4796	3827
C2_19_[47750,8588].im3	19	0	542317	37252	43844	14106	3154
C2_19_[50286,10206].im3	19	1	1131473	18098	6275	4598	33720	0.0111292	0.00452769	0.0118452	0.0158942
C2_19_[50374,8980].im3	19	1	389451	10244	5203	10192	4686
C2_19_[50439,10526].im3	19	1	1237128	8278	2854	13530	10552
C2_19_[50766,9959].im3	19	1	945820	4601	2438	15553	9912
C2_21_[42696,15477].im3	21	0	386307	107087	24003	1254	10535	0.205414	0.0584321	0.0172943	0.0157825
C2_21_[43912,16620].im3	21	0	575924	102719	20871	33178	14855
C2_21_[46566,16508].im3	21	0	642390	111543	68481	22292	2494
C2_21_[46599,15844].im3	21	0	306078	41290	3068	2176	4868
C2_21_[46823,11275].im3	21	0	230580	27597	25019	73	2713
C2_21_[47118,16051].im3	21	0	824119	149408	42063	1022	11090
C2_21_[50646,14124].im3	21	0	224317	88450	8398	1461	7930
C2_21_[51430,14139].im3	21	0	386657	106544	17072	395	1959
C2_21_[45642,10798].im3	21	1	1154211	67238	21966	68575	22895	0.0717813	0.0626422	0.0438475	0.0159243
C2_21_[46731,10029].im3	21	1	937385	77540	55744	83979	46787
C2_21_[47043,9390].im3	21	1	983300	43173	57372	61056	19706
C2_21_[47123,8853].im3	21	1	1124000	134156	148411	75440	24544
C2_21_[47258,5639].im3	21	1	1109584	79172	88487	21543	12566
C2_21_[47363,6471].im3	21	1	1176244	92743	178123	71104	4494
C2_21_[50339,11886].im3	21	1	1110761	49536	4187	2518	2513
C2_21_[52132,12413].im3	21	1	1324224	96710	4460	6892	8535
C2_22_[52851,14056].im3	22	0	944621	27826	19816	11513	5285	0.0274479	0.0447637	0.0119014	0.00293892
C2_22_[53265,14206].im3	22	0	573243	19927	13258	3207	3083
C2_22_[53745,13944].im3	22	0	752536	13030	53536	17587	2689
C2_22_[53977,13559].im3	22	0	880665	23999	66325	8903	2175
C2_22_[54361,13062].im3	22	0	437116	10770	5293	5952	538
C2_22_[55842,13767].im3	22	0	645527	8715	1079	7580	512
C2_22_[58049,14241].im3	22	0	517875	27582	16615	7191	930
C2_22_[61824,16648].im3	22	0	510899	12595	59646	698	254
C2_22_[41944,22498].im3	22	1	297297	1737	4995	677	252	0.00836912	0.0181026	0.000107892	0.000384487
C2_22_[42511,22396].im3	22	1	549181	4694	43550	0	392
C2_22_[42896,22106].im3	22	1	1047118	20931	16389	0	563
C2_22_[43265,21819].im3	22	1	885370	10748	36916	0	1263
C2_22_[49560,22034].im3	22	1	1093050	5841	1065	0	21
C2_22_[49632,21649].im3	22	1	962628	5386	16509	0	114
C2_22_[49842,22378].im3	22	1	1153120	4945	487	0	0
C2_22_[50034,21979].im3	22	1	787503	2421	2739	54	0
23_C2_[48284,10374].im3	23	0	936837	201000	301919	11761	2339	0.2405	0.293101	0.0796519	0.00333409
23_C2_[48284,11005].im3	23	0	982555	256909	326556	90311	3626
23_C2_[48324,9086].im3	23	0	1011323	242319	428782	20778	938
23_C2_[48341,9910].im3	23	0	667541	96845	210197	19253	895
23_C2_[48573,8460].im3	23	0	773543	257510	411694	16858	1810
23_C2_[49045,10718].im3	23	0	892211	213885	31473	36639	5998
23_C2_[49172,11109].im3	23	0	1211767	288988	292018	248368	6375
23_C2_[49369,11661].im3	23	0	885455	212917	154948	142368	2562
23_C2_[43582,11922].im3	23	1	1287383	414458	292822	299251	3244	0.188998	0.117186	0.222923	0.00283935
23_C2_[44385,13798].im3	23	1	980708	205386	256518	172868	7567
23_C2_[44889,13364].im3	23	1	1169951	226361	278211	348891	5334
23_C2_[45251,16584].im3	23	1	1221137	251970	68906	372485	4491
23_C2_[45937,14277].im3	23	1	1044119	127093	75736	221208	2041
23_C2_[46259,14876].im3	23	1	944087	185138	27243	106397	789
23_C2_[46481,16183].im3	23	1	1240480	156816	26017	300419	1141
23_C2_[46585,15684].im3	23	1	1045506	121169	21412	169936	758
24_C2_[38801,11411].im3	24	0	716503	39916	122473	5013	2540	0.0965775	0.175176	0.0343617	0.00962832
24_C2_[38925,10912].im3	24	0	623741	55976	64815	14282	2902
24_C2_[41674,7730].im3	24	0	951856	53928	63784	25253	9083
24_C2_[41834,7393].im3	24	0	995742	124840	197152	67270	19613
24_C2_[42330,8386].im3	24	0	994176	33864	100445	26834	6284
24_C2_[42764,9451].im3	24	0	1058299	113779	355444	53854	18219
24_C2_[43675,9186].im3	24	0	1010167	58184	115078	20158	3448
24_C2_[43732,9665].im3	24	0	968034	226317	262838	38813	8376
24_C2_[40267,15442].im3	24	1	1131108	344332	288559	186907	2992	0.165125	0.16192	0.141974	0.0023459
24_C2_[41081,12676].im3	24	1	1130045	23115	63067	140164	1798
24_C2_[41100,11561].im3	24	1	1140176	285269	289057	185133	3300
24_C2_[42849,11818].im3	24	1	1226743	111496	108693	144861	2767
25_C2_[45533,20510].im3	25	0	997914	55467	194236	19682	4345	0.0413865	0.142538	0.0366778	0.00940879
25_C2_[46286,20428].im3	25	0	982785	52416	135477	89961	1532
25_C2_[49828,20590].im3	25	0	1138244	50123	130564	43078	8150
25_C2_[51716,20812].im3	25	0	1031344	28501	119748	13446	13256
25_C2_[53001,19977].im3	25	0	908254	32898	106127	50120	15624
25_C2_[53579,19375].im3	25	0	1300616	43778	220269	16953	16925
C2_27_[38601,10071].im3	27	0	309005	62662	94946	0	687	0.0742884	0.0704342	0.000186787	0.000560913
C2_27_[38978,10338].im3	27	0	439068	35288	38914	0	143
C2_27_[38978,10588].im3	27	0	356894	16928	65416	0	703
C2_27_[39313,10416].im3	27	0	298766	8593	30183	52	147
C2_27_[40002,16700].im3	27	0	823495	33039	5350	603	28
C2_27_[40114,9142].im3	27	0	364880	29313	4261	0	304
C2_27_[40319,9719].im3	27	0	431966	83650	9768	23	24
C2_27_[41113,18323].im3	27	0	605725	179	6824	0	0
C2_27_[41600,9159].im3	27	1	335042	12406	8595	3836	217	0.0305526	0.0275051	0.00765197	0.00117211
C2_27_[41745,10920].im3	27	1	492086	38035	17804	115	683
C2_27_[41815,9711].im3	27	1	753930	25604	15190	15103	1093
C2_27_[41880,10248].im3	27	1	566911	12430	2740	14879	894
C2_27_[42351,13961].im3	27	1	1081503	28327	75365	3204	1963
C2_27_[42376,11342].im3	27	1	599745	13023	13988	6287	439
C2_27_[43785,13876].im3	27	1	966802	35452	600	0	258
C2_27_[43977,15412].im3	27	1	882647	8221	21910	29	1109
29_C2_[36064,12556].im3	29	0	707959	90046	23221	0	2516	0.191747	0.0260818	0.00135188	0.004671
29_C2_[36688,12277].im3	29	0	801216	121357	16028	0	1975
29_C2_[37130,16282].im3	29	0	550403	124351	3819	240	919
29_C2_[37504,10595].im3	29	0	975703	338193	27100	3758	7633
29_C2_[37504,15572].im3	29	0	726172	127196	33772	120	4510
29_C2_[37626,9812].im3	29	0	531047	85039	12055	2210	2582
29_C2_[37641,11828].im3	29	0	585302	33021	1144	1279	680
29_C2_[37808,14970].im3	29	0	793576	168268	30781	60	5676
29_C2_[39185,20134].im3	29	1	1142471	68172	79692	69665	3058	0.135709	0.198199	0.10272	0.00763344
29_C2_[40439,6729].im3	29	1	1080606	109091	426858	50688	2498
29_C2_[40457,5003].im3	29	1	594538	31966	196652	50806	445
29_C2_[41233,7345].im3	29	1	1039763	82648	298969	25669	1878
29_C2_[41786,18495].im3	29	1	1238337	274670	275670	381308	13245
29_C2_[41968,19333].im3	29	1	971598	181748	30107	100434	9816
29_C2_[42600,13294].im3	29	1	1044140	122317	102315	60454	13962
29_C2_[42672,15629].im3	29	1	1248868	263959	246746	119749	18916
C2_30_[45842,11844].im3	30	0	613088	17739	7046	1343	11463	0.192177	0.0250394	0.0246948	0.00765914
C2_30_[47130,11020].im3	30	0	352502	33635	2076	5063	3496
C2_30_[47537,8700].im3	30	0	886193	206566	7725	29437	11223
C2_30_[47592,11010].im3	30	0	301145	37363	3904	13917	3008
C2_30_[47657,10556].im3	30	0	421066	55117	3300	8863	795
C2_30_[48052,6875].im3	30	0	333245	20556	7572	657	1226
C2_30_[48386,6625].im3	30	0	512516	94070	3186	16003	2724
C2_30_[49450,7891].im3	30	0	1177888	418515	80313	38255	1279
C2_30_[40244,9045].im3	30	1	1158028	184928	227191	648	26365	0.0364551	0.172142	0.000261147	0.00545869
C2_30_[42821,14733].im3	30	1	616020	2699	108407	0	1065
C2_30_[43850,15532].im3	30	1	779447	3786	79287	0	534
C2_30_[44184,15604].im3	30	1	631780	3707	31176	894	162
C2_30_[44519,15796].im3	30	1	894210	9020	94566	0	3020
C2_30_[46029,16845].im3	30	1	979972	1989	141875	0	694
C2_30_[46584,17404].im3	30	1	406997	58	220196	0	65
C2_30_[46918,17542].im3	30	1	438264	9070	113752	0	327
C2_32_[38689,13709].im3	32	0	349188	30739	37507	3085	7139	0.137339	0.0761043	0.0116142	0.0165869
C2_32_[39480,12678].im3	32	0	895358	270779	103383	770	8467
C2_32_[39760,15125].im3	32	0	421011	47767	31301	1266	7289
C2_32_[40609,16021].im3	32	0	478816	47394	48641	10153	8689
C2_32_[43585,16805].im3	32	0	252225	20980	26387	827	8237
C2_32_[48082,17454].im3	32	0	773844	101137	67384	8582	23385
C2_32_[48281,16453].im3	32	0	752099	76191	8401	24653	8439
C2_32_[54918,13145].im3	32	0	423957	1957	7783	1145	450
C2_32_[38024,15781].im3	32	1	1108480	130466	65123	4227	12381	0.0840551	0.0660063	0.0110792	0.0139411
C2_32_[39825,16773].im3	32	1	855616	78809	66734	21971	17270
C2_32_[41056,17230].im3	32	1	1149424	200660	57737	6662	23405
C2_32_[43080,18263].im3	32	1	1112014	97143	166313	13547	17306
C2_32_[44698,19015].im3	32	1	863136	28498	64591	23138	16736
C2_32_[48144,18663].im3	32	1	640287	39227	16885	7514	9144
C2_32_[51253,11504].im3	32	1	957309	32488	26349	1288	2097
C2_32_[52529,18141].im3	32	1	719795	15226	25115	3706	4910
C2_33_[40564,9307].im3	33	0	507366	22460	10868	7864	18661	0.0189833	0.0517043	0.0147993	0.039081
C2_33_[41435,7956].im3	33	0	566496	3951	30757	4821	21512
C2_33_[42092,8963].im3	33	0	401879	17005	5945	13304	17512
C2_33_[43507,8308].im3	33	0	582208	17400	3528	9315	17992
C2_33_[44718,7285].im3	33	0	651040	1583	79100	549	25107
C2_33_[46304,7879].im3	33	0	164417	1940	28039	5301	10371
C2_33_[48768,8568].im3	33	0	241707	445	9386	4841	11298
C2_33_[49737,8191].im3	33	0	300793	61	8994	4558	11044
C2_34_[40871,15921].im3	34	0	395099	21774	25938	9855	4272	0.02657	0.0780119	0.00984497	0.0114355
C2_34_[41086,16263].im3	34	0	236194	11108	9198	88	4305
C2_34_[41108,15614].im3	34	0	549932	29754	37572	12164	4982
C2_34_[44654,16705].im3	34	0	281296	2381	20671	1182	1722
C2_34_[44678,15899].im3	34	0	322804	2310	24893	980	4637
C2_34_[44936,15217].im3	34	0	383341	3434	22056	3286	4389
C2_34_[45088,17032].im3	34	0	346224	2524	63041	200	1264
C2_34_[45103,15664].im3	34	0	375925	3524	22149	705	7487
C2_34_[38878,15689].im3	34	1	701280	25000	216405	81637	2242	0.0195447	0.192053	0.100982	0.00764164
C2_34_[39957,15235].im3	34	1	979136	32812	153375	45023	13950
C2_34_[40534,14643].im3	34	1	991341	33113	271635	138945	13768
C2_34_[40941,14443].im3	34	1	1148249	28475	30638	12321	1861
C2_34_[45078,13986].im3	34	1	1085909	5083	93337	183385	8491
C2_34_[45532,14451].im3	34	1	844224	8139	204268	141849	5251
C2_34_[45692,15137].im3	34	1	768390	5203	209721	76532	3701
C2_34_[45884,15634].im3	34	1	695103	3163	206020	48754	5860
C2_35_[36309,6955].im3	35	0	496590	1290	299	0	0	0.00573717	0.00184072	0	0.000114001
C2_35_[36646,6650].im3	35	0	581103	1371	103	0	220
C2_35_[36661,6338].im3	35	0	558272	1247	375	0	23
C2_35_[37685,6498].im3	35	0	249745	13137	220	0	34
C2_35_[37790,6164].im3	35	0	475456	3499	1431	0	90
C2_35_[37815,4943].im3	35	0	42481	0	0	0	0
C2_35_[38973,5604].im3	35	0	868167	293	2130	0	0
C2_35_[39640,5207].im3	35	0	500080	803	2385	0	63
C2_36_[44112,9881].im3	36	0	1034552	48023	177313	25779	4777	0.0957073	0.193485	0.0136661	0.00583744
C2_36_[45775,12730].im3	36	0	1149504	101706	450138	8034	4968
C2_36_[46326,10348].im3	36	0	131291	12965	1551	236	627
C2_36_[48471,9712].im3	36	0	943618	76715	143138	21911	4909
C2_36_[51175,10433].im3	36	0	516956	63273	74112	8012	8874
C2_36_[54351,8618].im3	36	0	580106	75948	80588	5265	2421
C2_36_[55832,14908].im3	36	0	729072	124335	106604	2779	3961
C2_36_[56207,9562].im3	36	0	624937	43527	71362	6018	2795
C2_36_[52574,20688].im3	36	1	961133	46863	126164	0	0	0.0555056	0.105117	7.01888e-06	0.000318028
C2_36_[52953,20051].im3	36	1	1177585	46848	90921	0	541
C2_36_[54609,19951].im3	36	1	861085	39346	45216	0	544
C2_36_[55046,20528].im3	36	1	1079787	40373	89621	0	49
C2_36_[55525,18039].im3	36	1	936224	48579	68809	0	56
C2_36_[55525,19572].im3	36	1	1134821	58646	51007	0	1191
C2_36_[55805,20908].im3	36	1	1162192	91671	222592	0	55
C2_36_[56261,19215].im3	36	1	950596	86340	174300	58	192
C2_37_[51006,8820].im3	37	0	664000	19124	154902	165	110	0.0968177	0.0952196	0.000127255	0.00270808
C2_37_[51525,8044].im3	37	0	552027	16298	29106	0	82
C2_37_[57710,11752].im3	37	0	325346	10528	4066	0	1953
C2_37_[57909,12663].im3	37	0	247262	18262	10739	0	1200
C2_37_[57999,12126].im3	37	0	217160	19264	5711	0	1962
C2_37_[57999,13142].im3	37	0	131540	12804	6770	109	38
C2_37_[59368,9295].im3	37	0	586800	153145	33877	0	1528
C2_37_[59797,11087].im3	37	0	159830	29794	29439	93	937
C2_37_[41507,14573].im3	37	1	315059	11162	122	25	23	0.0858833	0.0762359	0.00332663	0.00724989
C2_37_[41994,14798].im3	37	1	252103	7058	79	0	660
C2_37_[53660,11459].im3	37	1	502296	48813	3253	0	2777
C2_37_[53947,11147].im3	37	1	625556	71500	35869	0	1028
C2_37_[54219,9197].im3	37	1	846136	67120	16173	3722	12550
C2_37_[54219,9579].im3	37	1	836809	20685	26860	10911	4267
C2_37_[54259,10765].im3	37	1	666919	109241	92069	0	1472
C2_37_[54291,10373].im3	37	1	1184440	113532	224237	2738	15135
C2_38_[39882,4238].im3	38	0	7920	0	0	0	0	6.24853e-05	0.000298399	0	0
C2_38_[40017,4998].im3	38	0	381843	49	0	0	0
C2_38_[40097,5397].im3	38	0	29696	0	85	0	0
C2_38_[40122,4645].im3	38	0	103685	0	0	0	0
C2_38_[40456,5135].im3	38	0	129213	0	0	0	0
C2_38_[40474,5654].im3	38	0	0	0	149	0	0
C2_38_[40529,4750].im3	38	0	0	0	0	0	0
C2_38_[40818,5941].im3	38	0	131828	0	0	0	0
C2_40_[40464,18426].im3	40	0	181424	47828	38230	158	202	0.115243	0.092464	0.00753821	0.0125155
C2_40_[40486,17235].im3	40	0	379392	33118	22086	37	623
C2_40_[41892,13836].im3	40	0	72544	7118	17203	29	20
C2_40_[42406,16218].im3	40	0	254864	35533	14512	1535	3396
C2_40_[43108,13692].im3	40	0	209636	35664	28088	7690	2442
C2_40_[45135,17035].im3	40	0	93449	3459	1121	0	2220
C2_40_[45902,17946].im3	40	0	346770	24830	31603	3409	9101
C2_40_[46104,17082].im3	40	0	190183	11620	6959	170	3626
C2_40_[43622,11881].im3	40	1	858480	142639	128940	20093	11422	0.174558	0.0490708	0.0385052	0.0120915
C2_40_[44334,12233].im3	40	1	1173920	287647	52125	86794	8210
C2_40_[44758,13017].im3	40	1	1313200	214080	18421	52114	31016
C2_40_[46167,7047].im3	40	1	956832	144966	83495	7314	8766
C2_40_[48519,11272].im3	40	1	1320704	260393	5262	67624	12725
C2_40_[49380,19015].im3	40	1	453854	11064	9960	57	1341
C2_41_[36334,5559].im3	41	0	640052	134484	43330	6587	1087	0.143506	0.052212	0.0250149	0.00625247
C2_41_[36679,5262].im3	41	0	544093	82832	20260	16856	1801
C2_41_[37056,5454].im3	41	0	502526	58765	14295	6982	1846
C2_41_[37782,6605].im3	41	0	438231	47184	44926	17601	2787
C2_41_[46349,16388].im3	41	0	255759	18373	1488	11526	7364
C2_41_[38454,4588].im3	41	1	797040	1767	163869	905	2519	0.092207	0.0591613	0.045578	0.0053625
C2_41_[39285,4276].im3	41	1	1267245	3575	29170	1009	159
C2_41_[41253,6908].im3	41	1	1300896	10317	35086	9407	258
C2_41_[43220,15669].im3	41	1	725408	162000	78509	147431	927
C2_41_[43238,16795].im3	41	1	1145283	360506	130378	150079	41445
C2_41_[43565,15317].im3	41	1	781328	73784	54980	28780	1534
C2_41_[44516,12828].im3	41	1	845007	118045	8286	63835	1318
C2_41_[44556,15717].im3	41	1	1227904	71663	3597	18499	1377
C2_41_[45260,15629].im3	41	1	1238560	58512	48021	5237	488
C2_43_[50778,9846].im3	43	1	1229090	26005	19508	0	0	0.0485004	0.0305862	0.000356434	8.80085e-06
C2_43_[52471,10903].im3	43	1	578325	20929	17885	636	0
C2_43_[52791,11182].im3	43	1	1191869	39669	81030	92	28
C2_43_[54147,13911].im3	43	1	230765	20758	9546	0	0
C2_43_[54346,13175].im3	43	1	974211	97862	497	1464	28
C2_43_[54486,12835].im3	43	1	612412	6010	25573	76	0
C2_43_[54783,16623].im3	43	1	564979	3294	23784	0	0
C2_43_[54843,16343].im3	43	1	981374	94082	16798	0	0
46_C2_[35650,13417].im3	46	0	1233751	611474	496758	2654	197545	0.455622	0.462289	0.0294239	0.128585
46_C2_[36252,12983].im3	46	0	888031	422595	339579	22937	47723
46_C2_[36513,11184].im3	46	0	978991	543677	474920	53226	132605
46_C2_[38100,7824].im3	46	0	732336	332809	245566	15171	114099
46_C2_[38115,9216].im3	46	0	1083164	403163	792968	102858	118885
46_C2_[38564,7545].im3	46	0	864858	376367	303757	27589	104986
46_C2_[39035,7201].im3	46	0	714174	304400	309227	3149	137536
46_C2_[39093,5889].im3	46	0	1253360	535980	619344	412	142983
46_C2_[40829,12551].im3	46	1	832056	179187	190146	274066	23986	0.222018	0.351182	0.275829	0.0375379
46_C2_[40859,11543].im3	46	1	1276016	345375	594649	550543	69413
46_C2_[40923,11942].im3	46	1	1296912	295616	395984	318704	30223
46_C2_[42819,10119].im3	46	1	708750	65167	80441	138588	15307
46_C2_[43468,9104].im3	46	1	970648	241483	440602	304014	37125
46_C2_[43996,8473].im3	46	1	659175	224089	357099	92358	17466
46_C2_[46107,7064].im3	46	1	1082961	245262	524650	345955	69409
46_C2_[46770,6625].im3	46	1	1090944	161641	196902	159641	34276
47_C2_[53053,16719].im3	47	0	996024	337510	8741	25076	10081	0.268699	0.0261815	0.00962266	0.0145639
47_C2_[53517,12227].im3	47	0	937444	370497	3440	1023	28187
47_C2_[53525,14753].im3	47	0	1021376	175354	87221	14030	11119
47_C2_[53557,15210].im3	47	0	1028329	102958	23282	6681	4638
47_C2_[53589,13449].im3	47	0	712098	151304	14804	276	10346
47_C2_[53659,7375].im3	47	0	922902	408212	11663	7318	14896
47_C2_[53749,18415].im3	47	0	1095946	214849	43877	6145	18025
47_C2_[53931,8632].im3	47	0	802412	259000	3766	11780	12178
47_C2_[45401,12613].im3	47	1	1336752	541574	4543	46571	2086	0.247034	0.0064207	0.0634927	0.0107937
47_C2_[46149,14963].im3	47	1	942186	187851	6299	46380	3055
47_C2_[46336,12628].im3	47	1	892681	185649	33522	70357	7868
47_C2_[46693,10852].im3	47	1	728920	122891	42	13777	17981
47_C2_[46910,11234].im3	47	1	1276224	403127	8693	31764	11523
47_C2_[51694,16292].im3	47	1	1165558	114094	1017	31358	29659
47_C2_[51861,8573].im3	47	1	1304192	371734	2745	162163	7900
47_C2_[51901,7637].im3	47	1	1247995	270322	248	162366	15933

## Sheet: Extracellular matrix panel
			Quantification of pixel count												Tumors expressing the markers (yes = 1; no = 0)
Patient	TSR	Analysed fields, N	Tumor center				Analysed fields, N	Invasive part								Tumor center					Invasive part
			aSMA	PDGFRB	FAP	CD31		aSMA	PDGFRB	FAP	CD31					aSMA	PDGFRB	FAP	CD31		aSMA	PDGFRB	FAP	CD31
5	2	NA					8	0.14595	0.16701	0.11439	0.00573				NA					8	1	1	1	1
9	1	8	0.06306	0.12565	0.00257	0.02416	8	0.01275	0.05923	0.01252	0.01958				8	1	1	1	1	8	1	1	1	1
11	1	8	0.06438	0.69394	0	0.00241	3	0.01304	0.49908	0.00021	0.00466				8	1	1	0	1	3	1	1	1	1
12	1	8	0.19797	0.28308	0.03852	0.03839	8	0.03383	0.22044	0.16585	0.05424				8	1	1	1	1	8	1	1	1	1
14	2	8	0.18732	0.58504	0.0279	0.00617	8	0.16638	0.41833	0.00172	0.00229				8	1	1	1	1	8	1	1	1	1
15	2	8	0.07862	0.09268	0.00017	0.00289	8	0.10347	0.02624	0.01666	0.0031				8	1	1	1	1	8	1	1	1	1
17	1	6	0.05367	0.03054	0.00101	0.00012	5	0.02128	0.00997	0.00036	3e-05				6	1	1	1	1	5	1	1	1	1
18	1	8	0.18428	0.29179	0.0012	0.00032	8	0.08508	0.17118	0.03223	0.00101				8	1	1	1	1	8	1	1	1	1
19	1	8	0.06054	0.12321	0.01437	0.00808	4	0.01113	0.00453	0.01185	0.01589				8	1	1	1	1	4	1	1	1	1
21	1	8	0.20541	0.05843	0.01729	0.01578	8	0.07178	0.06264	0.04385	0.01592				8	1	1	1	1	8	1	1	1	1
22	2	8	0.02745	0.04476	0.0119	0.00294	8	0.00837	0.0181	0.00011	0.00038				8	1	1	1	1	8	1	1	1	1
23	2	8	0.2405	0.2931	0.07965	0.00333	8	0.189	0.11719	0.22292	0.00284				8	1	1	1	1	8	1	1	1	1
24	2	8	0.09658	0.17518	0.03436	0.00963	4	0.16513	0.16192	0.14197	0.00235				8	1	1	1	1	4	1	1	1	1
25	2	6	0.04139	0.14254	0.03668	0.00941	NA								6	1	1	1	1	NA
27	1	8	0.07429	0.07043	0.00019	0.00056	8	0.03055	0.02751	0.00765	0.00117				8	1	1	1	1	8	1	1	1	1
29	2	8	0.19175	0.02608	0.00135	0.00467	8	0.13571	0.1982	0.10272	0.00763				8	1	1	1	1	8	1	1	1	1
30	1	8	0.19218	0.02504	0.02469	0.00766	8	0.03646	0.17214	0.00026	0.00546				8	1	1	1	1	8	1	1	1	1
32	1	8	0.13734	0.0761	0.01161	0.01659	8	0.08406	0.06601	0.01108	0.01394				8	1	1	1	1	8	1	1	1	1
33	1	8	0.01898	0.0517	0.0148	0.03908	NA								8	1	1	1	1	NA
34	1	8	0.02657	0.07801	0.00984	0.01144	8	0.01954	0.19205	0.10098	0.00764				8	1	1	1	1	8	1	1	1	1
35	2	8	0.00574	0.00184	0	0.00011	NA								8	1	1	0	1	NA
36	2	8	0.09571	0.19348	0.01367	0.00584	8	0.05551	0.10512	1e-05	0.00032				8	1	1	1	1	8	1	1	1	1
37	1	8	0.09682	0.09522	0.00013	0.00271	8	0.08588	0.07624	0.00333	0.00725				8	1	1	1	1	8	1	1	1	1
38	2	8	6e-05	0.0003	0	0	NA								8	1	1	0	0	NA
40	1	8	0.11524	0.09246	0.00754	0.01252	6	0.17456	0.04907	0.03851	0.01209				8	1	1	1	1	6	1	1	1	1
41	2	5	0.14351	0.05221	0.02501	0.00625	9	0.09221	0.05916	0.04558	0.00536				5	1	1	1	1	9	1	1	1	1
43	1	NA					8	0.0485	0.03059	0.00036	1e-05				NA					8	1	1	1	1
46	1	8	0.45562	0.46229	0.02942	0.12858	8	0.22202	0.35118	0.27583	0.03754				8	1	1	1	1	8	1	1	1	1
47	1	8	0.2687	0.02618	0.00962	0.01456	8	0.24703	0.00642	0.06349	0.01079				8	1	1	1	1	8	1	1	1	1
														Number of tumors		27	27	24	26		25	25	25	25
														Total number of tumors		27	27	27	27		25	25	25	25
														Percentage		100	100	88.8889	96.2963		100	100	100	100
TSR = tumor-stroma ratio assessed on H&E section as described in materials and methods

## Sheet: Raw data - Immune panel
Coordinates	Patient	IFvsCore	FSP1	CD45	FSP1 CD45	Neg	All	FSP1_N	CD45_N	Pos_N
5_[36361,13267].im3	5	1	140	0	1	134	275	0.483556	0	0.00266667				Raw data represents the number of cells of each marker
5_[37239,11813].im3	5	1	168	0	0	65	233							The data is averaged according to each region (Core (0) or invasive front (1)) and normalized for the averaged number of cells in the field
5_[38217,11124].im3	5	1	115	0	0	101	216
5_[39871,10446].im3	5	1	150	0	0	145	295
5_[40671,8086].im3	5	1	162	0	0	126	288
5_[48718,10104].im3	5	1	95	0	3	155	253
5_[49950,8151].im3	5	1	108	0	2	218	328
5_[50280,9732].im3	5	1	150	0	0	212	362
7_[46344,19792].im3	7	0	203	0	17	263	483	0.552367	0	0.0584648
7_[47119,20438].im3	7	0	313	0	88	227	628
7_[47391,20039].im3	7	0	110	0	3	137	250
7_[48179,12990].im3	7	0	352	0	23	120	495
7_[49758,19735].im3	7	0	328	0	9	136	473
7_[50778,11804].im3	7	0	56	0	11	30	97
7_[51467,12246].im3	7	0	55	0	5	84	144
7_[51490,11037].im3	7	0	123	0	7	88	218
7_[39295,12411].im3	7	1	81	0	11	245	337	0.226726	0.000316656	0.0246992
7_[39512,12948].im3	7	1	78	0	2	335	415
7_[40023,14105].im3	7	1	115	1	8	352	476
7_[40280,12905].im3	7	1	83	0	5	365	453
7_[40534,13571].im3	7	1	116	0	1	386	503
7_[40831,15514].im3	7	1	243	0	51	680	974
9_[35473,17567].im3	9	0	101	0	3	273	377	0.179436	0.00197726	0.0182897
9_[37368,15142].im3	9	0	41	0	4	267	312
9_[44087,18014].im3	9	0	20	1	2	144	167
9_[44391,11926].im3	9	0	49	1	10	382	442
9_[46639,16660].im3	9	0	40	1	5	140	186
9_[47270,14566].im3	9	0	72	1	12	200	285
9_[48544,13182].im3	9	0	40	0	1	213	254
9_[38326,17901].im3	9	1	66	11	22	173	272	0.256714	0.0169826	0.0813586
9_[43230,19584].im3	9	1	61	0	3	153	217
9_[45375,19919].im3	9	1	187	0	14	257	458
9_[47310,18351].im3	9	1	237	1	37	313	588
9_[49800,15694].im3	9	1	99	31	130	737	997
11_[45830,7012].im3	11	0	9	0	4	66	79	0.0979782	0	0.0209953
11_[47245,8558].im3	11	0	6	0	0	49	55
11_[47797,8333].im3	11	0	39	0	13	300	352
11_[47964,7774].im3	11	0	0	0	0	44	44
11_[47997,9302].im3	11	0	2	0	1	69	72
11_[48037,7077].im3	11	0	15	0	3	192	210
11_[48414,6653].im3	11	0	43	0	1	135	179
11_[50893,7941].im3	11	0	12	0	5	278	295
11_[45108,8046].im3	11	1	61	0	0	274	335	0.201601	0.00114329	0.0339177
11_[45612,8391].im3	11	1	34	2	8	142	186
11_[46029,8046].im3	11	1	41	0	5	456	502
11_[50726,9327].im3	11	1	129	0	27	223	379
11_[51365,9247].im3	11	1	24	1	0	221	246
11_[51772,9487].im3	11	1	40	0	14	263	317
11_[51924,9142].im3	11	1	23	0	2	102	127
11_[52636,8765].im3	11	1	177	0	33	322	532
12_[51812,12061].im3	12	0	25	0	2	107	134	0.115745	0.00340426	0.0187234
12_[52084,11337].im3	12	0	9	0	0	91	100
12_[52981,9145].im3	12	0	7	1	0	102	110
12_[52988,17215].im3	12	0	30	3	3	252	288
12_[58916,14211].im3	12	0	4	0	0	36	40
12_[60157,14788].im3	12	0	31	0	17	221	269
12_[61700,14788].im3	12	0	8	0	0	54	62
12_[62004,14436].im3	12	0	22	0	0	150	172
12_[50678,16708].im3	12	1	3	0	16	129	148	0.229526	0	0.0576509
12_[52823,20715].im3	12	1	47	0	1	228	276
12_[58988,12258].im3	12	1	85	0	8	348	441
12_[60741,12875].im3	12	1	37	0	1	82	120
12_[61195,13002].im3	12	1	54	0	3	146	203
12_[62556,12788].im3	12	1	49	0	13	176	238
12_[63213,12635].im3	12	1	109	0	62	80	251
12_[63645,12893].im3	12	1	42	0	3	134	179
14_[34381,12640].im3	14	0	7	0	0	35	42	0.110526	0.00409357	0.00467836
14_[36394,13310].im3	14	0	35	2	0	483	520
14_[36983,11177].im3	14	0	2	0	3	20	25
14_[37105,11684].im3	14	0	20	2	0	82	104
14_[40197,12478].im3	14	0	83	1	4	472	560
14_[40581,11562].im3	14	0	18	2	0	281	301
14_[45115,17966].im3	14	0	8	0	0	48	56
14_[46661,19592].im3	14	0	16	0	1	85	102
14_[51705,17437].im3	14	1	194	0	8	177	379	0.421016	0	0.0301226
14_[51705,17906].im3	14	1	75	0	11	102	188
14_[52314,17784].im3	14	1	59	0	0	63	122
14_[52516,18738].im3	14	1	237	0	9	508	754
14_[52741,18006].im3	14	1	89	0	6	204	299
14_[52963,18840].im3	14	1	248	0	19	241	508
14_[53228,18536].im3	14	1	113	0	11	137	261
14_[53512,18211].im3	14	1	187	0	22	135	344
15_[41497,5899].im3	15	0	10	0	0	44	54	0.153765	0.000526593	0.00631912
15_[42624,10306].im3	15	0	155	0	3	269	427
15_[42743,7744].im3	15	0	9	0	0	105	114
15_[44451,8496].im3	15	0	43	1	5	524	573
15_[45700,8086].im3	15	0	37	0	3	120	160
15_[46416,7027].im3	15	0	19	0	0	224	243
15_[47305,7060].im3	15	0	4	0	1	198	203
15_[48943,6566].im3	15	0	15	0	0	110	125
15_[38918,10768].im3	15	1	2	0	0	4	6	0.317739	0	0.0175439
15_[39363,11315].im3	15	1	0	0	0	0	0
15_[40129,11759].im3	15	1	23	0	0	110	133
15_[40182,12321].im3	15	1	108	0	2	91	201
15_[41977,15429].im3	15	1	7	0	1	14	22
15_[42916,14491].im3	15	1	3	0	3	5	11
15_[46674,12186].im3	15	1	16	0	2	51	69
15_[50209,10785].im3	15	1	4	0	1	66	71
16_[43103,11793].im3	16	1	34	14	8	397	453	0.0856797	0.0115047	0.00635786
16_[48212,14891].im3	16	1	30	9	5	450	494
16_[48611,13554].im3	16	1	5	1	1	370	377
16_[48893,17041].im3	16	1	38	5	1	283	327
16_[49531,14873].im3	16	1	43	4	3	390	440
16_[50043,12516].im3	16	1	48	2	0	385	435
16_[50611,13890].im3	16	1	48	0	2	391	441
16_[51559,17323].im3	16	1	37	3	1	295	336
18_[42689,13015].im3	18	0	42	0	0	274	316	0.168193	0	0.000963855
18_[46334,18053].im3	18	0	33	0	0	98	131
18_[47783,17335].im3	18	0	82	0	0	390	472
18_[49262,16430].im3	18	0	57	0	1	253	311
18_[49284,15711].im3	18	0	42	0	0	232	274
18_[49878,16622].im3	18	0	38	0	1	100	139
18_[50447,15983].im3	18	0	44	0	0	304	348
18_[51003,15599].im3	18	0	11	0	0	73	84
18_[40764,16297].im3	18	1	49	1	2	146	198	0.20041	0.000819672	0.00901639
18_[40921,13264].im3	18	1	114	0	0	308	422
18_[41332,16791].im3	18	1	38	0	1	144	183
18_[42116,17455].im3	18	1	24	0	0	311	335
18_[49708,17879].im3	18	1	76	0	5	283	364
18_[51442,16632].im3	18	1	59	1	1	316	377
18_[51961,16193].im3	18	1	32	0	1	241	274
18_[52450,16113].im3	18	1	97	0	12	178	287
19_[44144,13427].im3	19	0	32	8	0	163	203	0.186017	0.0218089	0.0179602
19_[45021,11574].im3	19	0	23	13	9	242	287
19_[47373,11474].im3	19	0	10	0	1	62	73
19_[47453,8723].im3	19	0	85	10	4	299	398
19_[48529,9442].im3	19	0	8	0	0	93	101
19_[48688,8623].im3	19	0	46	3	7	150	206
19_[49225,6074].im3	19	0	73	0	5	137	215
19_[49305,10179].im3	19	0	13	0	2	61	76
19_[51657,11235].im3	19	1	96	17	115	292	520	0.185424	0.0688807	0.175892
19_[51697,11772].im3	19	1	54	53	52	228	387
19_[51937,10478].im3	19	1	10	5	14	89	118
19_[52177,11355].im3	19	1	72	41	61	376	550
19_[52237,9579].im3	19	1	45	28	69	142	284
19_[52414,9062].im3	19	1	54	20	25	269	368
19_[52434,10875].im3	19	1	152	41	113	220	526
19_[52653,9899].im3	19	1	120	19	123	237	499
21_[45712,13252].im3	21	0	0	0	0	12	12	0.224088	0.00115808	0.0104227
21_[45967,11000].im3	21	0	141	0	9	283	433
21_[46476,10438].im3	21	0	31	0	0	122	153
21_[47056,13360].im3	21	0	45	0	2	137	184
21_[47293,7969].im3	21	0	83	0	4	336	423
21_[48818,6191].im3	21	0	84	0	2	323	409
21_[50379,16064].im3	21	0	3	2	1	95	101
21_[50451,15267].im3	21	0	0	0	0	12	12
21_[47617,17981].im3	21	1	186	1	20	155	362	0.416621	0.00601422	0.0765446
21_[49762,6466].im3	21	1	26	0	0	124	150
21_[50172,17677].im3	21	1	298	5	54	340	697
21_[50549,17687].im3	21	1	252	5	66	297	620
23_[43385,12376].im3	23	0	87	0	3	295	385	0.347948	0.00213875	0.0541371
23_[43555,12065].im3	23	0	107	0	1	326	434
23_[43657,11730].im3	23	0	88	4	38	423	553
23_[44914,13042].im3	23	0	84	3	55	276	418
23_[45273,13369].im3	23	0	152	3	20	320	495
23_[45712,12978].im3	23	0	92	3	15	329	439
23_[46291,14793].im3	23	0	125	0	24	313	462
23_[47339,15355].im3	23	0	124	0	22	316	462
23_[48830,6754].im3	23	0	109	0	5	249	363
23_[48913,9628].im3	23	0	160	0	25	170	355
23_[49152,8747].im3	23	0	298	0	17	234	549
23_[49232,10107].im3	23	0	304	1	15	218	538
23_[49374,7368].im3	23	0	123	0	25	295	443
23_[49431,9730].im3	23	0	262	0	44	321	627
23_[49469,6472].im3	23	0	105	1	13	220	339
23_[50192,11042].im3	23	0	383	1	83	152	619
23_[43365,12483].im3	23	1	84	0	2	195	281	0.349608	0.00142552	0.0552388
23_[43550,11811].im3	23	1	124	1	1	258	384
23_[44394,12079].im3	23	1	84	0	38	117	239
23_[44629,13954].im3	23	1	167	0	13	134	314
23_[45275,13659].im3	23	1	179	1	26	104	310
23_[46723,15057].im3	23	1	92	0	20	281	393
23_[47300,15345].im3	23	1	121	2	27	282	432
23_[47300,15595].im3	23	1	130	0	28	295	453
24_[38329,8618].im3	24	0	344	0	19	149	512	0.459016	0.00226116	0.0531374
24_[38377,9875].im3	24	0	40	0	6	161	207
24_[38970,9745].im3	24	0	35	0	2	60	97
24_[39522,9952].im3	24	0	66	0	2	79	147
24_[42625,8216].im3	24	0	70	0	38	94	202
24_[43241,8303].im3	24	0	145	4	23	129	301
24_[44193,8815].im3	24	0	28	0	2	46	76
24_[44568,7919].im3	24	0	84	0	2	141	227
24_[37898,14140].im3	24	1	67	0	10	318	395	0.273973	0.00100234	0.0314066
24_[38462,15726].im3	24	1	63	0	4	125	192
24_[38546,14020].im3	24	1	64	1	8	434	507
24_[38736,15285].im3	24	1	215	0	44	367	626
24_[38905,16138].im3	24	1	31	0	0	134	165
24_[38990,16614].im3	24	1	123	0	13	230	366
24_[43009,10670].im3	24	1	103	1	8	203	315
24_[43176,11304].im3	24	1	154	1	7	265	427
25_[41679,17502].im3	25	0	196	1	27	579	803	0.275019	0.00308721	0.0272704
25_[42161,16983].im3	25	0	242	1	19	432	694
25_[47718,18505].im3	25	0	166	3	8	317	494
25_[47855,17792].im3	25	0	110	2	5	475	592
25_[48519,16943].im3	25	0	132	4	27	528	691
25_[48631,16465].im3	25	0	223	1	20	369	613
25_[44812,13474].im3	25	1	190	0	3	251	444	0.419766	0.000814553	0.0287809
25_[47289,13960].im3	25	1	163	0	6	346	515
25_[47431,13576].im3	25	1	97	0	1	208	306
25_[47808,14137].im3	25	1	179	0	3	147	329
25_[50487,13801].im3	25	1	208	0	21	130	359
25_[51791,13706].im3	25	1	163	1	12	273	449
25_[52604,14489].im3	25	1	318	0	37	338	693
25_[52869,15123].im3	25	1	228	2	23	335	588
27_[38679,12456].im3	27	0	107	0	15	370	492	0.181955	0.000377501	0.0328426
27_[38801,10096].im3	27	0	24	0	1	188	213
27_[39697,9345].im3	27	0	57	0	3	413	473
27_[39797,13350].im3	27	0	45	0	0	146	191
27_[39797,16378].im3	27	0	74	1	17	162	254
27_[39840,18473].im3	27	0	36	0	0	200	236
27_[39860,12456].im3	27	0	50	0	3	419	472
27_[40287,9609].im3	27	0	89	0	48	181	318
27_[41932,10116].im3	27	1	115	1	29	188	333	0.31863	0.00342612	0.0672377
27_[41952,10808].im3	27	1	122	0	33	187	342
27_[42014,11215].im3	27	1	176	7	61	254	498
27_[42197,14001].im3	27	1	129	0	13	345	487
27_[43375,19327].im3	27	1	94	0	12	228	334
27_[43458,16338].im3	27	1	0	0	0	0	0
27_[43845,17374].im3	27	1	100	0	8	199	307
27_[44738,17497].im3	27	1	8	0	1	25	34
29_[39649,8563].im3	29	0	131	0	4	614	749	0.251882	0.00156838	0.011606
29_[39666,10817].im3	29	0	148	3	10	390	551
29_[39921,8977].im3	29	0	58	1	2	197	258
29_[40065,9762].im3	29	0	24	1	0	270	295
29_[40225,11047].im3	29	0	149	0	2	478	629
29_[40392,17093].im3	29	0	129	0	13	132	274
29_[40936,16445].im3	29	0	33	0	3	87	123
29_[41534,15654].im3	29	0	131	0	3	175	309
29_[45453,17814].im3	29	1	42	0	2	343	387	0.188783	0.00150225	0.00751127
29_[45461,21116].im3	29	1	52	0	3	91	146
29_[45468,15332].im3	29	1	42	0	1	378	421
29_[45493,15796].im3	29	1	91	0	2	201	294
29_[45563,11291].im3	29	1	84	1	4	344	433
29_[46453,17734].im3	29	1	19	0	1	95	115
29_[46516,9181].im3	29	1	47	2	2	150	201
30_[45752,10186].im3	30	0	7	0	0	34	41	0.273189	0	0.0165184
30_[47732,13846].im3	30	0	40	0	9	166	215
30_[50062,10186].im3	30	0	11	0	2	39	52
30_[50259,11275].im3	30	0	56	0	2	79	137
30_[51318,10850].im3	30	0	11	0	0	42	53
30_[51999,8930].im3	30	0	90	0	0	199	289
30_[43008,10263].im3	30	1	97	0	80	104	281	0.173583	0.113788	0.1834
30_[44996,10775].im3	30	1	91	0	22	187	300
30_[45735,16992].im3	30	1	42	0	2	131	175
30_[47595,18094].im3	30	1	14	0	0	151	165
30_[48002,18625].im3	30	1	65	249	285	221	820
30_[48484,19085].im3	30	1	80	6	22	392	500
32_[38326,9434].im3	32	0	9	0	2	50	61	0.220355	0.0270775	0.070028
32_[40132,12750].im3	32	0	24	0	4	105	133
32_[41492,15767].im3	32	0	5	1	0	53	59
32_[43625,15384].im3	32	0	77	27	51	145	300
32_[44511,17337].im3	32	0	21	0	3	60	84
32_[50461,17010].im3	32	0	88	1	9	267	365
32_[54841,14408].im3	32	0	12	0	6	51	69
32_[34421,8780].im3	32	1	57	1	8	180	246	0.284391	0.0106914	0.0363507
32_[34896,11092].im3	32	1	68	2	17	168	255
32_[35488,12898].im3	32	1	52	10	7	81	150
32_[36494,13874].im3	32	1	8	1	0	32	41
32_[40546,17899].im3	32	1	51	1	9	179	240
32_[43475,19497].im3	32	1	31	0	8	82	121
32_[49455,19262].im3	32	1	93	0	1	113	207
32_[55817,17042].im3	32	1	39	0	1	103	143
33_[42626,10036].im3	33	0	37	1	4	203	245	0.231193	0.00183486	0.0201835
33_[45795,9539].im3	33	0	1	0	0	29	30
33_[46838,10566].im3	33	0	6	0	0	15	21
33_[48414,9934].im3	33	0	0	0	0	4	4
33_[48534,8990].im3	33	0	2	0	0	4	6
33_[53467,15874].im3	33	0	52	0	5	97	154
33_[53552,16233].im3	33	0	28	0	2	55	85
33_[50796,13067].im3	33	1	120	5	34	303	462	0.223451	0.00737018	0.0958124
33_[50881,13477].im3	33	1	61	6	17	72	156
33_[51120,15225].im3	33	1	195	4	172	463	834
33_[52184,16286].im3	33	1	62	4	10	354	430
33_[52561,17434].im3	33	1	34	3	4	169	210
33_[54993,20361].im3	33	1	21	0	0	53	74
33_[55233,18323].im3	33	1	67	0	7	295	369
33_[55695,18531].im3	33	1	107	0	42	301	450
34_[46009,17976].im3	34	0	29	0	1	76	106	0.346232	0	0.0173116
34_[46474,18930].im3	34	0	52	0	0	46	98
34_[47193,18186].im3	34	0	93	0	4	38	135
34_[47657,20069].im3	34	0	67	0	1	146	214
34_[47752,18720].im3	34	0	27	0	3	35	65
34_[48751,19489].im3	34	0	43	0	0	69	112
34_[52911,18001].im3	34	0	13	0	2	93	108
34_[54374,18303].im3	34	0	16	0	6	122	144
34_[43802,17839].im3	34	1	58	0	3	123	184	0.339409	0.0044335	0.037931
34_[45033,17212].im3	34	1	25	1	1	69	96
34_[47355,16980].im3	34	1	188	0	26	143	357
34_[47889,16723].im3	34	1	59	6	13	123	201
34_[48589,17072].im3	34	1	60	1	4	211	276
34_[49260,17305].im3	34	1	142	1	22	261	426
34_[49400,18049].im3	34	1	48	0	0	140	188
34_[49587,17699].im3	35	1	109	0	8	185	302
35_[35562,7677].im3	35	0	16	5	1	296	318	0.0357143	0.0394737	0.0307018
35_[36142,7387].im3	35	0	21	6	16	439	482
35_[37013,6963].im3	35	0	9	16	2	211	238
35_[37555,6343].im3	35	0	15	5	8	394	422
35_[37615,7794].im3	35	0	19	3	5	252	279
35_[38291,7117].im3	35	0	21	13	4	419	457
35_[39415,5237].im3	35	0	5	33	48	417	503
35_[40906,5180].im3	35	0	8	45	14	426	493
35_[44436,5177].im3	35	1	30	11	12	160	213	0.107494	0.0449612	0.0444444
35_[44501,5881].im3	35	1	10	3	6	104	123
35_[44669,5427].im3	35	1	5	4	7	62	78
35_[44711,6131].im3	35	1	60	20	14	272	366
35_[44836,5881].im3	35	1	38	8	12	283	341
35_[44948,4890].im3	35	1	30	18	19	232	299
35_[45003,5467].im3	35	1	19	13	9	185	226
35_[45283,4718].im3	35	1	16	10	7	256	289
36_[45537,16506].im3	36	0	43	0	2	402	447	0.0741342	0	0.00919913
36_[46908,13347].im3	36	0	15	0	3	154	172
36_[49812,12441].im3	36	0	22	0	1	175	198
36_[50022,16738].im3	36	0	1	0	0	43	44
36_[50139,15624].im3	36	0	34	0	5	439	478
36_[51348,15647].im3	36	0	19	0	5	253	277
36_[51650,16668].im3	36	0	3	0	0	175	178
36_[55807,17342].im3	36	0	0	0	1	53	54
36_[48187,20967].im3	36	1	1	1	4	18	24	0.00632911	0.0126582	0.056962
36_[50534,21826].im3	36	1	0	0	0	20	20
36_[51323,22383].im3	36	1	0	0	0	4	4
36_[51857,21944].im3	36	1	0	0	0	11	11
36_[53368,22570].im3	36	1	0	1	0	1	2
36_[54436,22408].im3	36	1	0	0	0	2	2
36_[55343,21687].im3	36	1	0	0	0	25	25
36_[55390,20943].im3	36	1	0	0	5	65	70
38_[42768,3145].im3	38	0	0	0	0	160	160	0.0029615	0.000987167	0
38_[44057,3674].im3	38	0	0	0	0	36	36
38_[44057,4371].im3	38	0	0	0	0	58	58
38_[44579,5562].im3	38	0	1	0	0	185	186
38_[44801,4001].im3	38	0	0	0	0	150	150
38_[45008,3417].im3	38	0	2	1	0	420	423
38_[43580,8665].im3	38	1	128	4	5	314	451	0.171526	0.00757289	0.0124953
38_[43870,7824].im3	38	1	36	2	2	194	234
38_[44791,8745].im3	38	1	61	0	2	370	433
38_[45790,9087].im3	38	1	56	14	14	393	477
38_[57415,13399].im3	38	1	85	0	0	248	333
38_[57732,14476].im3	38	1	66	0	3	220	289
38_[58863,15057].im3	38	1	21	0	6	204	231
38_[59363,14925].im3	38	1	0	0	1	192	193
40_[37802,15549].im3	40	0	73	0	9	85	167	0.182289	0.0316274	0.0816561
40_[38918,11679].im3	40	0	1	0	0	14	15
40_[39260,6486].im3	40	0	21	3	2	207	233
40_[40057,7375].im3	40	0	23	1	5	125	154
40_[40559,9332].im3	40	0	52	0	0	124	176
40_[40718,16371].im3	40	0	60	25	76	229	390
40_[40878,7077].im3	40	0	40	9	3	224	276
40_[41013,15891].im3	40	0	47	17	47	217	328
40_[41835,14004].im3	40	1	16	34	35	302	387	0.0678694	0.0515464	0.040378
40_[42334,14049].im3	40	1	1	2	0	29	32
40_[42926,11020].im3	40	1	19	12	3	261	295
40_[43338,10680].im3	40	1	1	0	0	74	75
40_[43610,5919].im3	40	1	5	3	2	74	84
40_[43725,10451].im3	40	1	21	5	2	157	185
40_[43725,5442].im3	40	1	12	2	2	42	58
40_[44134,8129].im3	40	1	4	2	3	39	48
42_[44826,14516].im3	42	0	80	0	1	152	233	0.350265	0.0010582	0.0137566
42_[44941,11472].im3	42	0	9	0	1	39	49
42_[45545,12865].im3	42	0	38	0	7	97	142
42_[45802,14980].im3	42	0	134	1	3	175	313
42_[46057,13657].im3	42	0	25	0	1	37	63
42_[46174,14376].im3	42	0	45	0	0	100	145
42_[42207,20598].im3	42	1	34	0	16	51	101	0.347597	0.00592495	0.134299
42_[42321,10561].im3	42	1	74	3	68	119	264
42_[42816,9409].im3	42	1	77	1	9	124	211
42_[43178,13809].im3	42	1	71	4	35	118	228
42_[43353,15255].im3	42	1	9	0	7	53	69
42_[43490,13360].im3	42	1	160	1	36	175	372
42_[43592,15737].im3	42	1	103	0	33	138	274
46_[38763,11618].im3	46	0	161	14	50	196	421	0.283858	0.0123321	0.15261
46_[39205,10413].im3	46	0	74	3	80	185	342
46_[39389,11710].im3	46	0	164	8	92	369	633
46_[40038,11409].im3	46	0	133	12	181	440	766
46_[40315,8121].im3	46	0	228	7	87	336	658
46_[40454,8954].im3	46	0	128	3	55	205	391
46_[40734,11733].im3	46	0	172	5	65	182	424
46_[41983,7009].im3	46	0	229	4	83	590	906
46_[42979,11224].im3	46	1	251	1	85	222	559	0.3908	0.00651938	0.106121
46_[43627,10251].im3	46	1	109	1	13	270	393
46_[43789,10970].im3	46	1	132	1	53	114	300
46_[43929,11663].im3	46	1	152	1	75	171	399
46_[44438,11431].im3	46	1	105	14	23	234	376
46_[45458,8074].im3	46	1	136	0	24	58	218
46_[45897,7263].im3	46	1	135	0	14	247	396
46_[47032,6777].im3	46	1	59	0	6	55	120
47_[52998,16432].im3	47	0	44	0	12	265	321	0.185676	0.00583554	0.0466844
47_[53824,12606].im3	47	0	56	1	16	184	257
47_[54078,10486].im3	47	0	77	0	17	324	418
47_[54238,9525].im3	47	0	107	1	23	364	495
47_[54400,14382].im3	47	0	92	1	13	557	663
47_[55064,17657].im3	47	0	182	0	21	216	419
47_[55096,11376].im3	47	0	71	6	21	638	736
47_[55774,13461].im3	47	0	71	13	53	324	461
47_[45386,12835].im3	47	1	14	5	4	146	169	0.15006	0.00960384	0.027611
47_[46161,12578].im3	47	1	15	0	3	100	118
47_[46663,14933].im3	47	1	37	0	5	153	195
47_[46962,13329].im3	47	1	12	1	2	113	128
47_[47513,12978].im3	47	1	13	2	4	66	85
47_[51103,10775].im3	47	1	34	0	5	99	138

## Sheet: Immune  panel
			Quantification of cell count											Tumors expressing the markers (yes = 1; no = 0)
Patient	TSR	Analysed fields, N	Tumor center			Analysed fields, N	Invasive part					Number of tumors expressing the markers		Tumor center				Invasive part
			CD45*	FSP1*	CD45/FSP1		CD45*	FSP1*	CD45/FSP1					CD45*	FSP1*	CD45/FSP1		CD45*	FSP1*	CD45/FSP1
5	2	NA				8	0.48356	0	0.00267				NA				8	1	0	1
7	2	6	0.55237	0	0.05846	8	0.22673	0.00032	0.0247				6	1	0	1	8	1	1	1
9	1	7	0.17944	0.00198	0.01829	5	0.25671	0.01698	0.08136				7	1	1	1	5	1	1	1
11	1	8	0.09798	0	0.021	8	0.2016	0.00114	0.03392				8	1	0	1	8	1	1	1
12	1	8	0.11574	0.0034	0.01872	8	0.22953	0	0.05765				8	1	1	1	8	1	0	1
14	2	8	0.11053	0.00409	0.00468	8	0.42102	0	0.03012				8	1	1	1	8	1	0	1
15	2	8	0.15377	0.00053	0.00632	8	0.31774	0	0.01754				8	1	1	1	8	1	0	1
16	2	NA				8	0.08568	0.0115	0.00636				NA				8	1	1	1
18	1	8	0.16819	0	0.00096	8	0.20041	0.00082	0.00902				8	1	0	1	8	1	1	1
19	1	8	0.18602	0.02181	0.01796	8	0.18542	0.06888	0.17589				8	1	1	1	8	1	1	1
21	1	8	0.22409	0.00116	0.01042	4	0.41662	0.00601	0.07654				8	1	1	1	4	1	1	1
23	2	16	0.34795	0.00214	0.05414	8	0.34961	0.00143	0.05524				16	1	1	1	8	1	1	1
24	2	8	0.45902	0.00226	0.05314	8	0.27397	0.001	0.03141				8	1	1	1	8	1	1	1
25	2	6	0.27502	0.00309	0.02727	8	0.41977	0.00081	0.02878				6	1	1	1	8	1	1	1
27	1	8	0.18196	0.00038	0.03284	8	0.31863	0.00343	0.06724				8	1	1	1	8	1	1	1
29	2	8	0.25188	0.00157	0.01161	7	0.18878	0.0015	0.00751				8	1	1	1	7	1	1	1
30	1	6	0.27319	0	0.01652	6	0.17358	0.11379	0.1834				6	1	0	1	6	1	1	1
32	1	7	0.22035	0.02708	0.07003	8	0.28439	0.01069	0.03635				7	1	1	1	8	1	1	1
33	1	7	0.23119	0.00183	0.02018	8	0.22345	0.00737	0.09581				7	1	1	1	8	1	1	1
34	1	8	0.34623	0	0.01731	8	0.33941	0.00443	0.03793				8	1	0	1	8	1	1	1
35	2	8	0.03571	0.03947	0.0307	8	0.10749	0.04496	0.04444				8	1	1	1	8	1	1	1
36	2	8	0.07413	0	0.0092	8	0.00633	0.01266	0.05696				8	1	0	1	8	1	1	1
38	2	6	0.00296	0.00099	0	8	0.17153	0.00757	0.0125				6	1	1	0	8	1	1	1
40	1	8	0.18229	0.03163	0.08166	8	0.06787	0.05155	0.04038				8	1	1	1	8	1	1	1
42	1	6	0.35026	0.00106	0.01376	7	0.3476	0.00592	0.1343				6	1	1	1	7	1	1	1
46	1	8	0.3908	0.00652	0.10612	8	0.18568	0.00584	0.04668				8	1	1	1	8	1	1	1
47	1	8	0.185676	0.00583554	0.0466844	6	0.15006	0.0096	0.02761				8	1	1	1	6	1	1	1
												Number of tumors		25	19	24		26	23	26
												Total number of tumors		25	25	25		26	26	26
TSR = tumor-stroma ratio assessed on H&E section as described in materials and methods												Percentage		100	76	96		100	88.4615	100
*Double positive cells excluded
